# Supplementary material for: Negative feedback between PTH1R and IGF1 through the Hedgehog pathway in mediating craniofacial bone remodeling
Source: JCI Insight. 2024 Dec 17;10(3):e183684. doi: 10.1172/jci.insight.183684 (PMC11948590; doi:10.1172/jci.insight.183684)
Supplement: Supporting data values [file jciinsight-10-183684-s063.xlsx]

## Sheet: Figure1
Figure 1D
BV/TV-M (%)			Tb.N-M (1/mm)			Tb.Th-M (mm)			Tb.Sp-M (mm)
Control	PTH1R-cKO		Control	PTH1R-cKO		Control	PTH1R-cKO		Control	PTH1R-cKO
93.59	57.02		5.2121	7.3615		0.1796	0.0775		0.0123	0.0584
93.03	67.36		4.932	8.4594		0.1886	0.0796		0.0141	0.0679
90.61	64.53		5.9554	5.2248		0.1521	0.1235		0.0158	0.068
94.17	56.74		4.8317	6.3621		0.1949	0.0892		0.0121	0.0589
93.52			4.2178			0.2217			0.0154
P value	<0.0001		P value	0.0018		P value	<0.0001		P value	<0.0001
BV/TV-F (%)			Tb.N-F (1/mm)			Tb.Th-F (mm)			Tb.Sp-F (mm)
Control	PTH1R-cKO		Control	PTH1R-cKO		Control	PTH1R-cKO		Control	PTH1R-cKO
87.07	52.66		5.7258	5.9446		0.1521	0.0886		0.0226	0.0796
97.66	64.89		5.2862	6.5772		0.1847	0.0987		0.0044	0.0534
96.25	79.1		5.8126	5.4858		0.1656	0.1442		0.0065	0.0381
95.59	76.19		4.2583	5.8571		0.2245	0.1301		0.0104	0.0407
88.1	68.62		4.5274	5.8729		0.1946	0.1168		0.0263	0.0534
94.02	77.83		5.3702	5.6278		0.1751	0.1383		0.0111	0.0394
	75.91			5.7581			0.1318			0.0418
	77.13			6.7374			0.1145			0.0339
P value	<0.0001		P value	0.0578		P value	<0.0001		P value	<0.0001
Figure 1H
PDL width (μm)
Control	PTH1R-cKO
104.45	31.98
87.23	31.93
100.54	40.8
85.56	43.13
81.94	37.49
79.07	38.85
P value	<0.0001

## Sheet: Figure2
	Figure 2B
	MAR (μm/d)			MS/BS (%)			BFR/BV (%/d)
	Control	PTH1R-cKO		Control	PTH1R-cKO		Control	PTH1R-cKO
	3.5023	3.9179		43.0408	57.463		1.1797	1.9909
	4.1344	4.7268		43.5706	68.9618		1.5384	1.7725
	3.6739	4.2359		33.3248	71.5351		1.2151	1.7667
	3.5205	5.9677		51.172	69.755		1.2855	3.0224
	4.0732	5.3793		47.0815	54.4849		0.75	2.9771
	3.3816	5.8682		56.1988	63.4207		0.872	2.0241
	P value	0.00577832		P value	0.00153208		P value	0.00179083
	Figure 2F, G, H									Figure 2K
	Gli1+/Runx2+ cells (per field)			Gli1+/Sp7+ cells (per field)			Gli1+/Col1+ cells (per field)			TRAP+/bone surface (1/μm)
	Control	PTH1R-cKO		Control	PTH1R-cKO		Control	PTH1R-cKO		Control	PTH1R-cKO
	35	41		40	48		7	15		0.00769231	0.015758
	34	51		27	57		6	26		0.00724638	0.0174672
	37	68		42	60		8	13		0.0130719	0.018315
	50	57		35	51		3	16		0.00872093	0.0151844
	45	69		21	56		12	16		0.0100503	0.0186335
	P value	0.0241795		P value	0.0014589		P value	0.00598857		P value	0.000270051
	Figure 2I
	Sp7			Runx2			Alp			Opn
	Control	PTH1R-cKO		Control	PTH1R-cKO		Control	PTH1R-cKO		Control	PTH1R-cKO
	1.25508	1.40229		1.11159	2.39931		1.78607	1.96808		1.14853	1.84649
	1.25074	3.06903		1.38283	2.10325		1.062	1.57657		1.14456	1.24815
	0.69149	1.49773		0.890459	1.42664		0.821759	1.77989		1.01733	2.47047
	1.0301	2.19281		0.654117	1.48208		0.300781	2.73547		0.77905	1.43374
	0.772593			0.961009			1.02939			0.910536
	P value	0.0243362		P value	0.0112787		P value	0.0231484		P value	0.0203296
	Figure 2L
	Mmp9			Ctsk			Nfatc1			Atp6v0d2
	Control	PTH1R-cKO		Control	PTH1R-cKO		Control	PTH1R-cKO		Control	PTH1R-cKO
	0.911962	1.58782		1.31535	4.01513		0.904881	1.59195		0.907956	3.18368
	1.15033	1.52314		0.809692	3.72037		1.21487	1.87358		1.54295	2.79083
	0.853845	1.451		1.07956	2.4716		0.969827	1.02158		0.683349	3.28455
	0.984215	1.5444		0.457057	3.32982		1.0949	1.51656		0.782246	2.15202
	1.09965			1.33834			0.815524			1.0835
	P value	0.000110909		P value	0.000247436		P value	0.0242496		P value	0.00032205
	Opg			Rankl			Rank			Rankl/Opg
	Control	PTH1R-cKO		Control	PTH1R-cKO		Control	PTH1R-cKO		Control	PTH1R-cKO
	0.683881	0.403829		1.49827	1.2212		0.961265	1.94937		2.19084	3.02405
	1.11869	1.02585		1.20439	3.23395		0.998619	3.50158		1.0766	3.15247
	1.36303	0.653753		0.360557	2.84475		0.561753	1.57244		0.264526	4.35141
	1.23698	0.774757		1.11985	2.84475		1.59993	1.94937		0.905309	3.67179
	0.59742			0.816939			0.878435			1.36744
	P value	0.209818		P value	0.0112586		P value	0.0215984		P value	0.00103411

## Sheet: Figure3
	Figure 3G
Object	.y.	group1	group2	n1	n2	statistic	df	p	p.adj	p.signif	p.adj.signif
Pth1r	Value	Ctrl_Sham	Ctrl_AP	2	2	-40.1452	1.35146	0.00481	0.00481	**	**
	Figure 3J
	PTH1R+/Gli1+cells (per field)
	Control	PTH1R-cKO
	21	53
	27	55
	25	49
	P value	0.000358735

## Sheet: Figure4
	Figure 4B
	BV/TV (%)					Tb.Sp (mm)					Tb.Th (mm)
	Control		PTH1R-cKO			Control		PTH1R-cKO			Control		PTH1R-cKO
	Sham	AP	Sham	AP		Sham	AP	Sham	AP		Sham	AP	Sham	AP
	70.2076	35.9968	82.5153	75.011		0.109527	0.108069	0.0620772	0.0684646		0.109339	0.0837388	0.103664	0.104988
	80.3621	13.4874	83.8929	42.8576		0.0731323	0.15737	0.073393	0.10925		0.114611	0.0568222	0.149649	0.0900635
	68.0444	62.4341	86.4028	46.83		0.0963844	0.102288	0.0638062	0.107655		0.106541	0.101734	0.11819	0.088147
	85.1314	38.091	79.7393	72.8811		0.0699518	0.133174	0.0682109	0.0589225		0.122594	0.0786527	0.124538	0.0979444
	80.5274	60.6847	82.1341	63.9754		0.0638107	0.127916	0.0556564	0.0884174		0.113011	0.0744386	0.121181	0.0977589
	81.8405		75.6338	74.788		0.0533474		0.0844509	0.0556153		0.10143		0.107345	0.0921397
				71.7207					0.0601976					0.0818036
				P Value					P Value					P Value
	Sham:Control vs. Sham:PTH1RcKO			0.9412		Sham:Control vs. Sham:PTH1RcKO			0.4049		Sham:Control vs. Sham:PTH1RcKO			0.546
	Sham:Control vs. AP:Control			0.0007		Sham:Control vs. AP:Control			0.0007		Sham:Control vs. AP:Control			0.0017
	Sham:PTH1RcKO vs. AP:PTH1RcKO			0.0781		Sham:PTH1RcKO vs. AP:PTH1RcKO			0.3567		Sham:PTH1RcKO vs. AP:PTH1RcKO			0.0033
	AP:Control vs. AP:PTH1RcKO			0.0314		AP:Control vs. AP:PTH1RcKO			0.0006		AP:Control vs. AP:PTH1RcKO			0.2284
	Figure 4E					Figure 4G					Figure 4I
	TRAP+/bone surface (1/μm)					Gli1+/Runx2+ cells (per field)					Gli1+/Sp7+ cells (per field)
	Control		PTH1R-cKO			Control		PTH1R-cKO			Control		PTH1R-cKO
	Sham	AP	Sham	AP		Sham	AP	Sham	AP		Sham	AP	Sham	AP
	0.00258732	0.00503018	0.00449102	0.00609756		19	58	32	75		24	51	31	90
	0.00275989	0.00575816	0.00369004	0.00580271		24	42	37	80		20	57	38	69
	0.00318134	0.00437158	0.00478469	0.00742115		26	60	40	72		27	60	30	64
	0.00416089	0.00493218	0.00426439	0.00593472		21	48	38	85		23	56	31	66
	0.00347625	0.00397614	0.00371747	0.00606061
				P Value					P Value					P Value
	Sham:Control vs. Sham:PTH1RcKO			0.1061		Sham:Control vs. Sham:PTH1RcKO			0.0169		Sham:Control vs. Sham:PTH1RcKO			0.28
	Sham:Control vs. AP:Control			0.0045		Sham:Control vs. AP:Control			<0.0001		Sham:Control vs. AP:Control			<0.0001
	Sham:PTH1RcKO vs. AP:PTH1RcKO			0.0004		Sham:PTH1RcKO vs. AP:PTH1RcKO			<0.0001		Sham:PTH1RcKO vs. AP:PTH1RcKO			<0.0001
	AP:Control vs. AP:PTH1RcKO			0.009		AP:Control vs. AP:PTH1RcKO			0.0001		AP:Control vs. AP:PTH1RcKO			0.0226

## Sheet: Figure5
Figure 5C
PTH1R-cKO_sham vs. control_sham
	Ctrl_Sham_1	Ctrl_Sham_2	Mut_Sham_1	Mut_Sham_2	fc	log2(fc)	pval	qval
Sp7	39.9876	45.4635	80.1444	98.076	2.08564	1.06049	1.12754e-09	3.01197e-07
Runx2	14.8063	14.629	20.099	21.1757	1.40222	0.487709	0.000222066	0.00724063
Col1a1	2282.65	3134.98	3973.85	5574.49	1.76246	0.817588	0.00028948	0.00900512
Bmp3	7.58255	8.09563	12.1394	13.1064	1.61025	0.687286	4.30098e-06	0.000333063
Bmp1	29.1488	37.0842	49.3361	56.862	1.6034	0.681137	0.00013901	0.00509767
Tnn	67.5825	114.855	33.0187	27.9366	0.334117	-1.58158	4.38513e-10	1.33002e-07
Ctsk	293.551	288.103	538.482	1550.59	3.59161	1.84463	0.00885152	0.105067
Mmp9	318.399	308.573	333.117	667.961	1.59669	0.675082	0.0162085	0.160744
Acp5	234.522	198.528	431.602	1039.99	3.39821	1.76478	0.0041498	0.0625413
Tnfsf11	2.66544	2.49089	3.09549	6.66352	1.89263	0.92039	0.0175453	0.169554
Tnfrsf11a	1.5669	1.33044	2.07464	4.4711	2.25922	1.17582	0.00125543	0.0268388
Oscar	3.62667	3.89161	9.83115	23.8309	4.47736	2.16265	1.58977e-08	2.91141e-06
Csf1r	42.6557	33.956	43.0784	71.0043	1.4891	0.574442	0.0193812	0.180237
Ocstamp	1.65182	1.35923	2.39531	6.20509	2.85628	1.51414	0.000385954	0.0112445
Igf1	5.81793	6.42504	10.8581	14.8771	2.10204	1.07179	1.44987e-07	1.9369e-05
Irs1	3.26925	4.17613	7.13908	8.47869	2.09765	1.06877	1.17315e-07	1.64225e-05
Igf2	26.1095	36.3895	53.6036	79.1712	2.12443	1.08708	7.79455e-06	0.0005278
PTH1R-cKO_AP vs. control_AP
	Ctrl_AP_1	Ctrl_AP_2	Mut_AP_1	Mut_AP_2	fc	log2(fc)	pval	qval
Sp7	63.0557	79.0097	99.1954	122.096	1.55767	0.63939	0.000604181	0.0503496
Runx2	19.8044	22.406	22.8525	26.0364	1.15822	0.211907	0.155883	0.999874
Col1a1	5908.58	6744.05	7613.24	7967.25	1.2314	0.300304	0.0238454	0.512626
Bmp3	12.8452	17.1315	17.0659	16.586	1.1226	0.166845	0.351956	0.999874
Bmp1	72.3635	67.8627	94.257	87.6859	1.2975	0.37573	0.00774104	0.285878
Tnn	63.1961	95.0607	36.5621	43.7857	0.507705	-0.977939	2.33093e-05	0.0037431
Ctsk	1552.34	1364.85	2036.87	2132.23	1.42915	0.515154	0.000685098	0.055163
Mmp9	394.541	457.959	640.714	764.321	1.64814	0.720835	8.8168e-06	0.00161551
Acp5	678.687	800.525	1032.15	1113.28	1.45039	0.536436	0.000224531	0.024403
Tnfsf11	15.07	8.32525	12.1781	13.1326	1.08188	0.113534	0.732715	0.999874
Tnfrsf11a	3.99286	3.19044	4.6813	4.77883	1.31696	0.397214	0.0626771	0.783406
Oscar	17.7495	14.3757	23.1453	31.5781	1.70344	0.768453	0.00144775	0.0957931
Csf1r	59.3804	59.7108	78.393	79.1225	1.32264	0.403426	0.00109923	0.0788973
Ocstamp	4.74908	4.72044	5.15306	8.49587	1.44136	0.527426	0.0672981	0.801187
Igf1	13.2989	16.2669	11.1289	12.257	0.790979	-0.338288	0.0447661	0.667934
Irs1	7.71688	7.66457	9.96999	12.0832	1.43375	0.519794	0.00208042	0.123375
Igf2	96.7536	52.4329	108.101	105.395	1.43107	0.517097	0.0854463	0.863343
Figure 5D
GO_ID	GO_Term	GO_Category	IDs	S	TS	B	TB	Rich.Factor	P.value	Sig.Sign.P
GO:0005159	insulin-like growth factor receptor binding	Molecular Function	ENSMUSG00000055980|Irs1, ENSMUSG00000020053|Igf1, ENSMUSG00000048583|Igf2	3	578	14	22310	0.2143	0.00508788	**
GO:0001503	ossification	Biological Process	ENSMUSG00000058806|Col13a1, ENSMUSG00000031906|Smpd3, ENSMUSG00000032492|Pth1r, ENSMUSG00000048583|Igf2, ENSMUSG00000000957|Mmp14, ENSMUSG00000029306|Ibsp, ENSMUSG00000026321|Tnfrsf11a, ENSMUSG00000028226|Mmp16	8	578	107	22310	0.0748	0.00670176	**
GO:0002076	osteoblast development	Biological Process	ENSMUSG00000026725|Tnn, ENSMUSG00000032492|Pth1r, ENSMUSG00000023328|Ache	3	578	18	22310	0.1667	0.0105627	*
GO:0030316	osteoclast differentiation	Biological Process	ENSMUSG00000058715|Fcer1g, ENSMUSG00000054594|Oscar, ENSMUSG00000022303|Dcstamp, ENSMUSG00000026321|Tnfrsf11a	4	578	35	22310	0.1143	0.0123592	*
GO:0035630	bone mineralization involved in bone maturation	Biological Process	ENSMUSG00000050860|Phospho1, ENSMUSG00000020053|Igf1	2	578	7	22310	0.2857	0.0129064	*
GO:0043931	ossification involved in bone maturation	Biological Process	ENSMUSG00000028047|Thbs3, ENSMUSG00000030592|Ryr1	2	578	7	22310	0.2857	0.0129064	*
GO:0007188	adenylate cyclase-modulating G protein-coupled receptor signaling pathway	Biological Process	ENSMUSG00000057614|Gnai1, ENSMUSG00000032492|Pth1r, ENSMUSG00000035283|Adrb1, ENSMUSG00000040009|Gnaz, ENSMUSG00000011171|Vipr2	5	578	56	22310	0.0893	0.0147989	*
GO:0008083	growth factor activity	Molecular Function	ENSMUSG00000037362|Ccn3, ENSMUSG00000020053|Igf1, ENSMUSG00000021702|Thbs4, ENSMUSG00000048583|Igf2, ENSMUSG00000025352|Gdf11, ENSMUSG00000030117|Gdf3, ENSMUSG00000051279|Gdf6, ENSMUSG00000037428|Vgf, ENSMUSG00000079415|Cntf	9	578	149	22310	0.0604	0.0157761	*
GO:0060346	bone trabecula formation	Biological Process	ENSMUSG00000028047|Thbs3, ENSMUSG00000024598|Fbn2	2	578	9	22310	0.2222	0.021379	*
GO:0060348	bone development	Biological Process	ENSMUSG00000057457|Phex, ENSMUSG00000031906|Smpd3, ENSMUSG00000027796|Smad9, ENSMUSG00000000957|Mmp14, ENSMUSG00000028226|Mmp16	5	578	64	22310	0.0781	0.0250022	*
	Figure 5E
	Igf1						Igf2
	Control		PTH1R-cKO				Control		PTH1R-cKO
	Sham	AP	Sham	AP			Sham	AP	Sham	AP
	0.819517	1.74454	2.45861	0.928417			1.19989	2.44173	1.26392	2.05324
	1.0591	0.99161	1.33593	3.006			0.887551	2.65351	1.97644	2.04614
	0.825217	1.45684	3.55006	2.06029			1.08516	2.71867	1.58326	2.3832
	0.995053	1.53458	4.23642	1.503			1.33136	5.02075	2.14786	2.39978
	1.34989	1.22505					0.583539	1.81869
	0.951216	1.10791					0.912503	2.42486
				P Value					P Value
	Sham:Control vs. Sham:PTH1RcKO			0.0034			Sham:Control vs. Sham:PTH1RcKO		0.3436
	Sham:Control vs. AP:Control			0.8288			Sham:Control vs. AP:Control		0.001
	Sham:PTH1RcKO vs. AP:PTH1RcKO			0.2052			Sham:PTH1RcKO vs. AP:PTH1RcKO		0.7445
	AP:Control vs. AP:PTH1RcKO			0.6482			AP:Control vs. AP:PTH1RcKO		0.4866
	Figure 5I						Figure 5M
	Gli1+/IGF1+ cells (per field)						PTH1R			IGF1
	Control		PTH1R-cKO				Ctrl	AP		Ctrl	AP
	Sham	AP	Sham	AP			1.38	7.49		2	83.58
	35	60	54	81			0.58	9.47		0.4	112.98
	34	64	41	69			0.82	4.69		0.54	0.76
	35	57	41	73			1.22	2.33		5.94	0.5
	32	56	45	68				4.11			0.84
				P Value				2.45			1.82
	Sham:Control vs. Sham:PTH1RcKO			0.0235				5.16			11.16
	Sham:Control vs. AP:Control			<0.0001				6.31			32
	Sham:PTH1RcKO vs. AP:PTH1RcKO			<0.0001				2.85			4.34
	AP:Control vs. AP:PTH1RcKO			0.0071			P value	0.00857621		P value	0.264001
	Figure 5N
	PTH1R+/Gli1+cells (per field)
	Control	PTH1R-cKO
	14	24
	16	25
	17	27
	P value	0.00149311

## Sheet: Figure6
		Figure 6D
		Runx2+ cells (per field)									P Value
		Control	PTH1RhetIGF1het	PTH1RcKO	PTH1RcKOIGF1het		Control vs. PTH1RhetIGF1het				0.9983
		36	45	54	26		Control vs. PTH1RcKO				0.0041
		38	41	55	28		Control vs. PTH1RcKOIGF1het				0.0175
		43	35	58	29		PTH1RhetIGF1het vs. PTH1RcKO				0.0031
		42	36	45	33		PTH1RhetIGF1het vs. PTH1RcKOIGF1het				0.0234
							PTH1RcKO vs. PTH1RcKOIGF1het				<0.0001
		Figure 6F
		TRAP+/bone surface (1/μm)
		Control	PTH1RhetIGF1het	PTH1RcKO	PTH1RcKOIGF1het						P Value
		0.0027972	0.00213675	0.00575816	0.00323625		Control vs. PTH1RhetIGF1het				0.8386
		0.00294118	0.00271003	0.00371287	0.00301205		Control vs. PTH1RcKO				0.0019
		0.00301205	0.00294118	0.00473186	0.00364299		Control vs. PTH1RcKOIGF1het				0.3778
		0.00371058	0.002331	0.00673401	0.00261097		PTH1RhetIGF1het vs. PTH1RcKO				0.0003
		0.00321027	0.0023753	0.00431034	0.00589971		PTH1RhetIGF1het vs. PTH1RcKOIGF1het				0.0947
		0.00184843	0.00253807	0.00506329	0.00403226		PTH1RcKO vs. PTH1RcKOIGF1het				0.0696
		Figure 6G					Figure 6H
		Osteogenic media					TNFα+Osteogenic media
		Igf1	Runx2	Col1	Rankl		Igf1	Runx2	Col1
	PTH1Rfl/fl NC	0.93786	1.06355	0.906788	1.63555		1.13968	0.607311	1.18606
		0.981081	1.06355	0.965158	1.12879		1.31369	1.71179	1.45516
		1.08106	0.8729	1.12805	0.23566		0.546627	0.680897	0.358781
	PTH1Rfl/fl sh-IGF1	0.0623894	0.723913	0.781239	0.515762		0.142955	1.08336	0.292433
		0.0568161	0.636789	0.663807	0.979269		0.0479817	0.787585	1.14964
		0.0556469	0.701681	0.645656	0.401863		0.0210305	0.551146	0.966724
	PTH1R-cKO NC	1.25479	1.81364	3.24639	3.1927		1.3413	1.75383	2.29927
		1.08858	1.40823	1.41798	2.64777		2.95596	2.76161	3.8269
		1.48704	1.28689	1.96406	3.37474		0.869723	1.66498	2.41358
	PTH1R-cKO sh-IGF1	0.103841	0.752043	0.817243	3.30529		0.0508936	0.657703	0.676507
		0.0855223	0.749442	0.741664	2.53112		0.0219997	1.11381	0.727579
		0.0935865	0.304368	0.0732431	1.65838		0.0351247	0.55306	1.14964
		P Value
NC:Control vs. NC:PTH1RcKO		0.0518	0.0568	0.0802	0.0028		0.4721	0.0989	0.0182
NC:Control vs. sh-IGF1:Control		<0.0001	0.2873	0.887	0.4711		0.2816	0.9582	0.9735
NC:PTH1RcKO vs. sh-IGF1:PTH1RcKO		<0.0001	0.0023	0.0178	0.272		0.0313	0.0438	0.0119
sh-IGF1:Control vs. sh-IGF1:PTH1RcKO		0.9746	0.9495	0.9826	0.005		0.9998	0.9998	0.9996

## Sheet: Figure7
Figure 7B			Figure 7C
Gli1+/IGF1+ cells (per field)			Igf1
Control	PTH1R-cKO		PTH1Rfl/fl	PTH1R-cKO
55	73		1.0227	1.51823
59	71		1.05877	1.61596
57	80		0.918524	1.7081
46	73		P value	0.000885121
62	72
P value	0.000440695
Figure 7D
PTH1R-cKO_sham vs. control_sham
	Mut_Sham_1	Mut_Sham_2	Ctrl_Sham_1	Ctrl_Sham_2	fc	log2(fc)	pval	qval
Smo	13.4555	17.3503	9.24282	10.8817	1.53076	0.61425	0.00174359	0.0341873
Ptch1	2.14273	2.68648	1.71063	1.54643	1.48269	0.568214	0.00439919	0.0649221
Ihh	0.327969	0.417915	0.123151	0.129273	2.95488	1.5631	0.023961	0.205925
Cdon	2.10661	2.76392	1.0794	1.2252	2.11339	1.07956	1.20822e-05	0.000751774
Boc	6.80788	7.08506	4.40379	5.06761	1.46683	0.552702	0.00205908	0.0387552
Gli1	1.03387	3.02678	0.784857	1.4393	1.8257	0.868453	0.0827224	0.449371
Gli2	1.99518	1.95111	1.26453	1.77641	1.29772	0.375976	0.130437	0.579395
Gli3	2.05341	1.91914	1.27052	1.38774	1.49442	0.579585	0.00254501	0.0448838
	Figure 7E
	Ptch1			Smo			Gli2			Hip1
	PTH1Rfl/fl	PTH1R-cKO		PTH1Rfl/fl	PTH1R-cKO		PTH1Rfl/fl	PTH1R-cKO		PTH1Rfl/fl	PTH1R-cKO
	1.11477	1.84261		1.38521	2.60287		0.818397	6.06654		1.19307	1.5634
	0.918117	1.59301		0.840956	3.32903		0.936839	7.39153		1.00325	1.54723
	0.967109	1.66065		0.773837	3.03165		1.24476	4.62955		0.80367	1.65254
	P value	0.00182864		P value	0.00225621		P value	0.00338627		P value	0.00738892
	Figure 7K
	Igf1					Ptch1
	PTH1Rfl/fl-NC	PTH1Rfl/fl-siRNA	PTH1R-cKO-NC	PTH1R-cKO-siRNA		PTH1Rfl/fl-NC	PTH1Rfl/fl-siRNA	PTH1R-cKO-NC	PTH1R-cKO-siRNA
	1.48514	0.445542	1.38118	0.63861		1.1583	0.694981	2.82625	1.30888
	1.11386	0.475245	1.44059	0.787124		1.66795	1.01931	3.35907	1.25097
	0.653462	0.460393	1.75247	0.801976		0.972973	0.440154	3.16216	1.2973
	1.23267	0.475245	1.42573	0.831678		0.637066	0.787645	3.30116	0.127413
	0.623759	0.311879	1.45544	0.20792		0.752896	0.428571	1.13514	0.428571
	0.891084	0.668313	3.01483	0.519799		0.810811	0.243243	1.58687	0.301158
			P value					P value
	NC:Control vs. NC:PTH1RcKO		0.0031			NC:Control vs. NC:PTH1RcKO		0.0002
	NC:Control vs. siRNA:Control		0.0275			NC:Control vs. siRNA:Control		0.2661
	NC:PTH1RcKO vs. siRNA:PTH1RcKO		<0.0001			NC:PTH1RcKO vs. siRNA:PTH1RcKO		<0.0001
	siRNA:Control vs. siRNA:PTH1RcKO		0.4832			siRNA:Control vs. siRNA:PTH1RcKO		0.6036
	Gli2					Hip1
	PTH1Rfl/fl-NC	PTH1Rfl/fl-siRNA	PTH1R-cKO-NC	PTH1R-cKO-siRNA		PTH1Rfl/fl-NC	PTH1Rfl/fl-siRNA	PTH1R-cKO-NC	PTH1R-cKO-siRNA
	1.28	0.192	1.3952	0.5248		1.02564	0.451282	2.08205	1.28205
	1.6128	0.5504	2.3296	0.64		0.871794	0.471794	2.11282	1.50769
	0.9216	0.4608	3.1104	0.5248		1.0359	0.410256	3.46666	1.07692
	0.9856	0.2816	2.0608	1.3056		1.42564	0.461538	2.43077	0.287179
	0.5248	0.1024	1.088	0.384		0.666666	0.317948	1.69231	1.11795
	0.6656	0.4224	1.6512	0.2432		0.974358	0.605128	3.7641	0.584615
			P value					P value
	NC:Control vs. NC:PTH1RcKO		0.0021			NC:Control vs. NC:PTH1RcKO		<0.0001
	NC:Control vs. siRNA:Control		0.0219			NC:Control vs. siRNA:Control		0.0688
	NC:PTH1RcKO vs. siRNA:PTH1RcKO		<0.0001			NC:PTH1RcKO vs. siRNA:PTH1RcKO		<0.0001
	siRNA:Control vs. siRNA:PTH1RcKO		0.3258			siRNA:Control vs. siRNA:PTH1RcKO		0.0808

## Sheet: Supplementary Figure 3
Supplemental Figure 3B
MAR (μm/d)			MS/BS (%)			BFR/BV (%/d)
Control	PTH1R-cKO		Control	PTH1R-cKO		Control	PTH1R-cKO
1.4027	3.3926		8.5146	25.8349		0.2019	0.8999
1.3896	3.7715		6.0159	21.8687		0.2069	0.6235
1.2982	3.6121		6.4029	21.2605		0.0994	0.7158
1.6944			7.5935			0.1854
1.6742			10.5791			0.1868
P value	4.30853e-06		P value	5.71103e-05		P value	0.000119815

## Sheet: Supplementary Figure 4
	Supplementary Figure 4C
	Sp7			Runx2			Alp			Col1a1
	PTH1Rfl/fl	PTH1R-cKO		PTH1Rfl/fl	PTH1R-cKO		PTH1Rfl/fl	PTH1R-cKO		PTH1Rfl/fl	PTH1R-cKO
	0.856178	2.12282		0.971191	1.22929		1.00173	2.33351		0.872093	1.71422
	0.877203	1.96018		1.0776	1.27264		0.81932	1.91521		0.981155	1.29914
	1.26662	1.71236		0.951204	1.34521		1.17895	2.1848		1.14675	1.50791
	P value	0.00649484		P value	0.00549796		P value	0.00204576		P value	0.0244128
	Supplementary Figure 4D
	Rank			Rankl			Opg			Rankl/Opg
	PTH1Rfl/fl	PTH1R-cKO		PTH1Rfl/fl	PTH1R-cKO		PTH1Rfl/fl	PTH1R-cKO		PTH1Rfl/fl	PTH1R-cKO
	0.954174	0.830657		1.06966	3.01499		0.919736	1.1402		1.16301	2.64426
	0.842252	0.928082		0.918375	2.89218		0.879217	1.19689		1.04454	2.41641
	1.20357	0.769677		1.01196	3.03597		1.20105	0.900808		0.842567	3.37027
	P value	0.247971		P value	6.0502e-06		P value	0.590912		P value	0.00405147

## Sheet: Supplementary Figure6
	Supplementary Figure 6
	BV/TV (%)			Tb.Th (mm)
	IGF1fl/fl	Gli1CreER;IGF1fl/fl		IGF1fl/fl	Gli1CreER;IGF1fl/fl
	0.8858	0.5184		0.1543	0.0986
	0.9974	0.5977		0.1915	0.1143
	0.9561	0.8851		0.1672	0.1566
	0.8808	0.7774		0.1344	0.0926
	0.9621			0.2058
	P value	0.0170728		P value	0.0242284
	Tb.Sp (mm)			Tb.N (1/mm)
	IGF1fl/fl	Gli1CreER;IGF1fl/fl		IGF1fl/fl	Gli1CreER;IGF1fl/fl
	0.0199	0.0916		5.7401	5.2571
	0.0005	0.0769		5.2081	5.2278
	0.0077	0.0203		5.7169	5.654
	0.0182	0.0265		6.5525	8.3951
	0.0081			4.6747
	P value	0.0330233		P value	0.486474

[truncated: 2 more sheets: Supplementary Figure 8, Supplementary Figure 9]
